# Supplementary material for: The aconitate hydratase family from Citrus
Source: BMC Plant Biol. 2010 Oct 19;10:222. doi: 10.1186/1471-2229-10-222 (PMC3017834; doi:10.1186/1471-2229-10-222)
Supplement: Additional file 1 — Primers used in cDNA sequencing. This excel file show the oligos used in the primer walk performed to sequence the 3 cDNA clones from C. Clementina. [file 1471-2229-10-222-S1.XLS]

## Sheet: Hoja1
ADDITIONAL TABLE S1
SEQUENCING PRIMERS
Aco1	IC0AAA40BB02RM1
40BB02-A	GATGGTGTGACAGCCACTG
40BB02-B	CAAGCTTGGCGGTGATTC
40BB02-1	TGATGATGCAGTAGCAGC
40BB02-2	CTGTCCCTTCTGGCACTC
40BB02-3	GTTGTGTTTCAAGCCTGG
Aco2	IC0AAA7DC07RM1
7DC07-1	ATTCGGTTCACGTTGATG
7DC07-2	GAGTATGGAGCAACCATG
7DC07-3	GAGCAAGGATTCCATATTGTTGG
7DC07-4	CATTTCTCCGGCAGGAAG
7DC07-5	CACAGAGGTAGAATTGGC
Aco3	IC0AAA5BE08RM1
5BEO8-1	TGCATGAGAGATGCCATG
5BEO8-2	GTTGAGGAAGCATGGTGT
5BEO8-3	GCTTGTGAACTAGGTTTG
5BEO8-4	TGTGGAATCAGCTGTCTG
